# Supplementary material for: Can Tumor Location on Pre-treatment MRI Predict Likelihood of Pseudo-Progression vs. Tumor Recurrence in Glioblastoma?—A Feasibility Study
Source: Front Comput Neurosci. 2020 Dec 14;14:563439. doi: 10.3389/fncom.2020.563439 (PMC7767991; doi:10.3389/fncom.2020.563439)
Supplement: Supplementary file 1 [file Table_1.xlsx]

## Sheet: Title
Can tumor location on pre-treatment MRI predict likelihood of pseudo-progression versus tumor recurrence in Glioblastoma? – A feasibility study
Marwa Ismail, Virginia Hill, Volodymyr Statsevych, Evan Mason, Ramon Correa, Prateek Prasanna, Gagandeep Singh, Kaustav Bera, Rajat Thawani, Anant Madabhushi, Manmeet Aahluwalia, and Pallavi Tiwari.
Case Western Reserve University, Cleveland, Ohio (M.I, R.C, P.P, G.S, K. B, R.T, A.M, P.T), Department of Neuroradiology, Cleveland Clinic, Ohio (V. H, V. S, E.M), Northwestern University Feinberg School of Medicine, Chicago (V.H), Louis Stokes Cleveland Veterans Administration Medical Center, Cleveland, OH (A.M), Brain Tumor and Neuro-Oncology Center, Cleveland Clinic, Ohio (M.A).
Corresponding Author:
Marwa Ismail
2103 Cornell Road
Cleveland, OH 44106
mxi125@case.edu
Sheet 1: Dataset Information

## Sheet: Dataset Information
	CODE	Diagnosis	Resection	Age	Gender	Treatment
	CCF-001	PsP	GTR (gross total resection)	74	f	Radiation Therapy (RT) Temozolomide (TMZ)
	CCF-002	TR	NeuroBlate	58	m	RT TMZ
	CCF-003	TR	STR (sub total resection)	55	m	RT TMZ
	CCF-004	TR	NeuroBlate	55	m	RT, TMZ
	CCF-005	TR	NTR (near total resection)	69	m	RT, TMZ
	CCF-006	TR	STR (sub total resection)	26	f	RT TMZ
	CCF-007	PsP	NTR (near total resection)	60	m	RT TMZ
	CCF-008	PsP	GTR (gross total resection)	38	m	RT TMZ
	CCF-009	TR	GTR (gross total resection)	60	m	RT TMZ
	CCF-010	PsP	GTR (gross total resection)	58	m	RT TMZ
	CCF-011	TR	GTR (gross total resection)	55	m	RT TMZ
	CCF-012	PsP	STR (sub total resection)	53	m	RT TMZ
	CCF-013	PsP	GTR (gross total resection)	60	f	RT TMZ
	CCF-014	TR	NeuroBlate	53	f	RT TMZ
	CCF-015	PsP	STR (sub total resection)	62	f	RT TMZ
	CCF-016	PsP	NTR (near total resection)	63	f	RT TMZ
	CCF-017	TR	NTR (near total resection)	56	m	RT TMZ
	CCF-018	PsP	GTR (gross total resection)	61	m	RT TMZ
	CCF-019	PsP	GTR (gross total resection)	67	m	RT TMZ
	CCF-020	PsP	NeuroBlate	75	m	RT TMZ
	CCF-021	PsP	GTR (gross total resection)	30	m	RT TMZ
	CCF-022	PsP	NTR (near total resection)	75	f	RT TMZ
	CCF-023	TR	GTR (gross total resection)	71	m	RT TMZ
	CCF-024	TR	STR (sub total resection)	55	f	RT TMZ
	CCF-025	TR	STR (sub total resection)	62	f	RT TMZ
	CCF-026	PsP	GTR (gross total resection)	67	m	RT TMZ
	CCF-027	PsP	GTR (gross total resection)	64	m	RT TMZ
	CCF-028	TR	NTR (near total resection)	60	m	RT TMZ
	CCF-029	PsP	STR (sub total resection)	24	f	RT TMZ
	CCF-030	TR	GTR (gross total resection)	49	m	RT TMZ
	CCF-032	TR	NTR (near total resection)	52	f	RT TMZ
	CCF-033	TR	NTR (near total resection)	70	m	RT TMZ
	CCF-036	TR	Biopsy	68	f	RT TMZ
	CCF-037	TR	Biopsy	61	m	RT TMZ
	CCF-038	TR	Biopsy	73	f	RT TMZ
	CCF-039	TR	NeuroBlate	65	m	RT TMZ
	CCF-040	TR	GTR (gross total resection)	75	f	RT TMZ
	CCF-041	PsP	STR (sub total resection)	58	m	RT TMZ
	CCF-042	TR	STR (sub total resection)	44	m	RT TMZ
	CCF-043	PsP	NeuroBlate	69	m	RT TMZ
	CCF-044	TR	GTR (gross total resection)	57	m	RT TMZ
	CCF-045	TR	STR (sub total resection)	58	f	RT TMZ
	CCF-046	PsP	STR (sub total resection)	61	m	RT TMZ
	CCF-047	PsP	STR (sub total resection)	74	m	RT TMZ
	CCF-048	TR	STR (sub total resection)	48	f	RT TMZ
	CCF-049	PsP	STR (sub total resection)	72	m	RT TMZ
	CCF-050	TR	NeuroBlate	58	f	RT TMZ
	CCF-051	PsP	STR (sub total resection)	64	m	RT TMZ
	CCF-052	PsP	NTR (near total resection)	70	f	RT TMZ
	CCF-053	PsP	STR (sub total resection)	53	m	RT TMZ
	CCF-054	TR	STR (sub total resection)	62	f	RT TMZ
	CCF-055	PsP	Biopsy	63	m	RT TMZ
	CCF-056	PsP	STR (sub total resection)	68	f	RT TMZ
	CCF-058	TR	GTR (gross total resection)	66	f	RT TMZ
	CCF-059	PsP	NTR (near total resection)	63	f	RT TMZ
	CCF-060	PsP	GTR (gross total resection)	70	m	RT TMZ
	CCF-062	TR	GTR (gross total resection)	68	m	RT TMZ
	CCF-064	TR	STR (sub total resection)	51	f	RT TMZ
	CCF-065	TR	Biopsy	71	m	RT TMZ
	CCF-066	TR	NTR (near total resection)	57	m	RT TMZ
	CCF-068	TR	Biopsy	65	m	RT TMZ
	CCF-069	PsP	NTR (near total resection)	64	m	RT TMZ
	CCF-070	TR	STR (sub total resection)	61	m	RT TMZ
	CCF-071	PsP	NTR (near total resection)	67	m	RT TMZ
	CCF-072	TR	Biopsy	72	m	RT TMZ
	CCF-073	TR	GTR (gross total resection)	66	m	RT TMZ
	CCF-074	TR	STR (sub total resection)	44	m	RT TMZ
	CCF-075	TR	GTR (gross total resection)	49	m	RT TMZ
	CCF-076	PsP	STR (sub total resection)	65	f	RT TMZ
	CCF-077	TR	NTR (near total resection)	66	m	RT TMZ
	CCF-078	TR	NeuroBlate	58	f	RT TMZ
	CCF-079	PsP	GTR (gross total resection)	59	f	RT TMZ
	CCF-081	TR	GTR (gross total resection)	54	f	RT TMZ
	CCF-035	PsP	NTR (near total resection)	74	f	RT TMZ
